# Supplementary material for: A tale of two MADs: a case series
Source: Eur Heart J Case Rep. 2025 May 29;9(7):ytaf266. doi: 10.1093/ehjcr/ytaf266 (PMC12272160; doi:10.1093/ehjcr/ytaf266)
Supplement: ytaf266_Supplementary_Data [file ytaf266_supplementary_data.zip]

Archive with 3 entries (3 files):
- Table S1.docx
- Video 1.mp4
- Video 2.mp4
